# Supplementary material for: Variations in the Community Structure of Fungal Microbiota Associated with Apple Fruit Shaped by Fruit Bagging-Based Practice
Source: J Fungi (Basel). 2021 Sep 15;7(9):764. doi: 10.3390/jof7090764 (PMC8470174; doi:10.3390/jof7090764)
Supplement: Supplementary file 1 [file jof-07-00764-s001.zip]

Archive with 1 entries (1 files):
- jof-1359114-supplementary.pdf
